# Supplementary material for: Plasmodium vivax infection compromises reticulocyte stability
Source: Nat Commun. 2021 Mar 12;12:1629. doi: 10.1038/s41467-021-21886-x (PMC7955053; doi:10.1038/s41467-021-21886-x)
Supplement: Supplementary file 4 — Source Data [file 41467_2021_21886_MOESM4_ESM.xlsx]

## Sheet: Figure 1E
		Normal RBC Sample
	mOsm	Flow Lysis			Hgb Abs Lysis
		TR1	TR2	TR3	TR1	TR2	TR3
	0	99.7575	99.6906	99.6299	100	100	100
	57	99.2198	99.1669	99.2307	100	100	100
	88	85.8468	86.7026	85.3428	91.3438	91.3459	91.6736
	120	22.5604	21.296	25.5504	14.142	14.279	14.7895
	152	5.0034	11.5143	23.3556	0.542027	0.481805	0.577393
	180	0	6.03776	15.5477	0.234057	0.0438005	0.127851
	244	2.92667	9.47968	17.9151	0	0	0
	310	0	0	0	0	0	0
		Measurements are % Lysis (normalized to 310 mOsm no-lysis control)
		TR1, TR2, TR3 indicate separate technical replicates

## Sheet: Figure 1F
	Normal Peripheral RBCs							HX Peripheral RBCs
		BR1	BR2	BR3	BR4	BR5	BR6	BR1	BR2	BR3
	Flow Lysis	121.6	122.2	125.9	106.7	125.7	137.9	54.4	73.35	82.67
	Hgb Abs Lysis	120.2	121.6	120.8	105	130.2	140.3	57.65	80.49	91.15
	Measurements are Lysis50 values (mOsm at which 50% of RBCs lysed)
	BR, indicate RBC samples from different human donors (biological replicates)

## Sheet: Figure 1G
		Normal Peripheral RBCs
		BR1	BR2	BR3	BR4	BR5	BR6	BR7	BR8	BR9	BR10	BR11	BR12
		122.9	125.7	137.9	106.7	100.9	113.1	117.4	100	114.1	118.5	93.94	103.8
		Measurements are Lysis50 values (mOsm at which 50% of RBCs lysed)
		BR, indicate RBC samples from different human donors (biological replicates)

## Sheet: Figure 1H
		Normal Peripheral RBCs
	days of 4ºC storage	BR1	BR2	BR3	BR4	BR5	BR6
	0	114.1
	1		118.5	93.94	121.6	122.2	125.9
	3	110.9
	4			100.7	131.3	121.8	128.8
	5		119.5
	7	114.7			117.4	113.2	110.9
	8
	9
	10	111.9
	11			103.6	123.7	119.8	121.4
	12	122	117.9
	13			95.72	125.8	122.9	115.5
	14	125	109.5
		Measurements are Lysis50 values (mOsm at which 50% of RBCs lysed)
		BR, indicate RBC samples from different human donors (biological replicates)

## Sheet: Figure 1I
		Normal Peripheral RBCs
	hours of in vitro culture	4ºC stored			cryopreserved
		BR1	BR2	BR3	BR1	BR2	BR3
	1	131.3	121.8	128.8	123.7	122.1	117.4
	4	120	110.8	109.1	114.1	117.5	121.1
	24	107.5	108.3	116.3	107.4	102.6	100.3
	44	120.6	115.3	111.2	100.6	115.2	116.6
		Measurements are Lysis50 values (mOsm at which 50% of RBCs lysed)
		BR, indicate RBC samples from different human donors (biological replicates)

## Sheet: Figure 2B
	mOsm	Normocytes (DNA- RNA- CD71-)	Old Reticulocytes (DNA- RNA+ CD71-)	Young Reticulocytes (DNA- RNA+ CD71+)	RBC precursors (DNA+ CD71+)
	0	99.9701	99.9274	99.9373	100
	56.5	99.9213	97.0354	86.5782	74.6229
	87.5	87.8008	75.4658	36.4503	38.9587
	120	9.26385	13.662	5.62178	20.8071
	152	1.63373	3.24031	0	1.88468
	180	0	2.43652	0	5.51492
	243.5	4.82902	12.5906	7.27404	7.56247
	310	0	0	0	0
		Measurements are % Lysis (normalized to 310 mOsm no-lysis control)

## Sheet: Figure 2C
		BR1	BR2	BR3	BR4	BR5	BR6
	RBC precursors (DNA+ CD71+)	57.22	67.05	54.07	77.13	92.66	72.38
	Young Reticulocytes (DNA- RNA+ CD71+)	86.23	116.4	91.43	78.88	94.37	56.63
	Old Reticulocytes (DNA- RNA+ CD71-)	108.1	127.7	121.2	98.74	111.5	77.37
	Normocytes (DNA- RNA- CD71-)	120.8	132.4	121.8	101.3	113.3	97.44
		Measurements are Lysis50 values (mOsm at which 50% of RBCs lysed)
		BR, indicate bone marrow aspirate samples from different human donors (biological replicates)

## Sheet: Figure 2D
	day of in vitro differentiation	BR1	BR2
	Day 9	70.13	77.41
	Day 11	87.14	118.3
	Day 14	104.2	100.2
	Day 17	137.4	115
	Day 20	128.3	158.4
		Measurements are Lysis50 values (mOsm at which 50% of RBCs lysed) for DNA+ CD71+ reticulcoytes differentiate in vitro
		BR indicates , biological replicates

## Sheet: Figure 3B
	mOsm	uRBC CD71-		uRBC CD71+		iRBC CD71-		iRBC CD71+
		TR1	TR2	TR1	TR2	TR1	TR2	TR1	TR2
	0	99.9235	99.9051	99.328	99.1412	100	100	99.9871	99.9947
	57	99.8282	99.7795	99.7292	99.707	100	100	99.9785	99.9563
	88	99.4762	98.6833	98.0558	96.6929	99.7323	100	99.6703	99.4226
	120	93.7599	93.6715	77.0433	73.7443	97.7764	97.4301	93.7516	93.6687
	152	71.4524	72.6214	28.8335	28.3487	80.1444	82.6235	71.4455	72.6154
	180	48.6767	32.7747	19.7756	0	53.1674	41.1605	48.6655	32.7676
	244	1.89737	0	2.37672	0	0	0	1.87578	0
	310	0	0	0	0	0	0	0	0
	Measurements are % Lysis (normalized to 310 mOsm no-lysis control)
	TR indicates , technical replicate of a single biological replicate of cryopreserved Brazilian clinical P. vivax sample

## Sheet: Figure 3C
			Stage I - Early Ring						Stage II - Early Trophozoite						Stage III - Late Trophozoite						Stage IV - Early Schizont						Stage V - Mature Schizont						gametocyte
			BR1	BR2	BR3	BR4	BR5	BR6	BR1	BR2	BR3	BR4	BR5	BR6	BR1	BR2	BR3	BR4	BR5	BR6	BR1	BR2	BR3	BR4	BR5	BR6	BR1	BR2	BR3	BR4	BR5	BR6	BR1	BR2	BR3	BR4	BR5	BR6
	cryopreserved Brazilian P. vivax	1	0.94	0.9	0.92	0.82			0.04	0.08	0.08	0.18			0	0	0	0			0	0	0	0			0	0	0	0			0	0	0	0
		8	0.46974	0.511494	0.54281				0.574126	0.532371	0.501055				0	0	0				0	0	0				0	0	0				0	0	0
		16	0.317428	0.117857	0.275	0.366928	0.150857	0.196428	0.437643	0.667857	0.314286	0.392857	0.453357	0.392857	0.029857	0	0.015714	0.025929	0.166571	0.196428	0	0	0	0	0	0	0	0	0	0	0	0	0	0	0.180714	0	0.014929	0
		24	0.064242	0	0	0			0.160605	0.123896	0.183549	0.137662			0.298267	0.334977	0.211081	0.114718			0	0	0	0.114718			0	0	0	0			0.091775	0	0	0
		44	0.03795	0.00593	0				0.009487	0.011859	0				0.028462	0.023719	0.092239				0.080644	0.071156	0.013177				0.023719	0.011859	0				0.056925	0.112664	0.131771
	non-cryopreserved Indian P. vivax	1	0.709559	0.721591					0.188235	0.190909					0	0					0	0					0	0					0.102206	0.0875
		8	0.747222	0.557251					0.159339	0.260257					0	0					0	0					0	0					0.062354	0.02771
		24	0.02381	0					0.176539	0.172377					0.227561	0.263355					0	0					0	0					0.030105	0.014288
		44	0	0					0	0					0.001097	0.001097					0.341405	0.342394					0.026468	0.025479					0	0
		Measurement of survival of in vitro cultured P. vivax clinical isolates (normalized to 1 hour in culture parasitemia) broken down by the frequency of each developmental stage of P. vivax intra-erythrocytic developmental cycle.
		BR, indicate biological replicates of either cryopreserved Brazilian or non-cryoprserved Indian clinical P. vivax samples from different human donors

[truncated: 16 more sheets: Figure 3D, Figure 3E, Figure 4A, Figure 4B, Figure 4C, Figure 5A, Figure 5B, Supplemental Figure 2B, Supplemental Figure 2C, Supplemental Figure 2D, Supplemental Figure 2E, Supplemental Figure 3B, Supplemental Figure 3C, Supplemental Figure 3D, Supplemental Figure 3E, Supplemental Figure 3F]
